# Supplementary material for: Comparative analysis of signature genes in PRRSV-infected porcine monocyte-derived cells to different stimuli
Source: PLoS One. 2017 Jul 20;12(7):e0181256. doi: 10.1371/journal.pone.0181256 (PMC5519058; doi:10.1371/journal.pone.0181256)
Supplement: S1 Table — Columns show Ensembl ID, rlogFC, and normalized count data for each treatment group and replicate compared. These gene list were used as the query lists for network prediction. The fold changes reported are the difference in expression values for each gene based on the comparison and a threshold of equal to or greater than +/- 2 rlogFc. For comparisons #13, 19, 23, and 26 lists were unable to be generated due to lack of annotation. List does not predicted interactors (protein/chemical) used for each corresponding network. (XLSX) [file pone.0181256.s001.xlsx]

## Sheet: Comparison_1
Ensembl gene ID	rLogFC	Control-2	Control-1
ENSSSCG00000020149	7.97485	11.1769	19.1517
ENSSSCG00000025162	7.48164	11.9369	19.4186
ENSSSCG00000021356	7.22064	10.0223	17.2429
ENSSSCG00000019556	7.15021	7.12718	14.2774
ENSSSCG00000024853	6.25806	6.521	12.7791
ENSSSCG00000020439	6.20362	5.79954	12.0032
ENSSSCG00000018061	5.25525	11.8343	17.0895
ENSSSCG00000018563	4.61269	4.46227	9.07496
ENSSSCG00000018063	4.19882	12.8141	17.013
ENSSSCG00000018700	3.74032	4.58517	8.32549
ENSSSCG00000001138	3.64248	4.34135	7.98383
ENSSSCG00000018682	3.49104	4.14288	7.63392
ENSSSCG00000028618	3.37629	4.39821	7.7745
ENSSSCG00000024699	3.29565	4.02055	7.3162
ENSSSCG00000010447	3.23824	8.34471	11.583
ENSSSCG00000008294	3.21937	5.70955	8.92893
ENSSSCG00000022489	3.21793	4.96207	8.17999
ENSSSCG00000029605	3.18574	4.20857	7.39431
ENSSSCG00000025715	3.00276	4.364	7.36676
ENSSSCG00000020505	2.95182	3.9862	6.93802
ENSSSCG00000030023	2.87165	4.17881	7.05045
ENSSSCG00000025419	2.78069	5.57376	8.35445
ENSSSCG00000028966	2.77719	4.1695	6.9467
ENSSSCG00000018461	2.6761	4.06233	6.73843
ENSSSCG00000027405	2.61704	4.61706	7.2341
ENSSSCG00000019468	2.55619	3.94341	6.49959
ENSSSCG00000021399	2.4772	4.66634	7.14355
ENSSSCG00000022644	2.34894	4.1215	6.47044
ENSSSCG00000006669	2.26443	4.20122	6.46565
ENSSSCG00000025578	2.24273	5.6714	7.91413
ENSSSCG00000014988	2.1638	4.95844	7.12224
ENSSSCG00000028281	2.13573	3.99179	6.12752
ENSSSCG00000013614	2.13524	4.6254	6.76064
ENSSSCG00000023048	2.12738	3.88239	6.00978
ENSSSCG00000009361	2.06472	7.75998	9.8247
ENSSSCG00000026919	2.05837	3.86996	5.92833
ENSSSCG00000025307	2.03529	4.16639	6.20168
ENSSSCG00000023604	-2.03676	11.0551	9.0183
ENSSSCG00000023178	-2.07282	9.83615	7.76333
ENSSSCG00000023522	-2.1719	12.5103	10.3384
ENSSSCG00000023760	-2.18879	7.20195	5.01316
ENSSSCG00000009144	-2.26303	7.52607	5.26304
ENSSSCG00000002828	-2.26461	10.7161	8.45149
ENSSSCG00000006924	-2.27468	14.8558	12.5811
ENSSSCG00000010445	-2.3188	7.58993	5.27112
ENSSSCG00000006923	-2.44972	11.4221	8.9724
ENSSSCG00000014618	-2.46148	14.4057	11.9442
ENSSSCG00000030801	-2.51556	9.95673	7.44118
ENSSSCG00000004509	-2.66652	11.9898	9.32332
ENSSSCG00000008312	-2.69078	8.65072	5.95993
ENSSSCG00000008977	-2.76803	14.169	11.4009
ENSSSCG00000008978	-2.88828	7.99919	5.11091
ENSSSCG00000007007	-2.92266	13.2115	10.2888
ENSSSCG00000001252	-3.14854	13.4361	10.2876
ENSSSCG00000013369	-3.17756	9.65773	6.48017
ENSSSCG00000023489	-5.23254	12.4824	7.24989

## Sheet: Comparison_2
Ensembl gene ID	rLogFC	Control-3	Control-1
ENSSSCG00000015326	6.89673	6.38933	13.2861
ENSSSCG00000016034	5.64949	5.20535	10.8548
ENSSSCG00000010447	5.58072	5.74179	11.3225
ENSSSCG00000015073	5.46999	4.96631	10.4363
ENSSSCG00000017581	5.25789	4.94618	10.2041
ENSSSCG00000029074	5.16172	4.67395	9.83567
ENSSSCG00000009361	4.60097	4.77428	9.37525
ENSSSCG00000005494	4.53891	5.01319	9.5521
ENSSSCG00000021015	4.51178	5.06621	9.57798
ENSSSCG00000009004	4.47748	4.5533	9.03077
ENSSSCG00000017082	4.34192	4.54772	8.88964
ENSSSCG00000016535	4.3336	5.84637	10.18
ENSSSCG00000027593	4.16566	4.82198	8.98764
ENSSSCG00000008294	4.06372	4.53954	8.60326
ENSSSCG00000016035	3.91905	6.3049	10.224
ENSSSCG00000014859	3.71971	5.41026	9.12997
ENSSSCG00000004658	3.71028	4.68179	8.39208
ENSSSCG00000005751	3.65026	6.03948	9.68974
ENSSSCG00000026492	3.40385	4.45368	7.85753
ENSSSCG00000011046	3.34678	5.04034	8.38712
ENSSSCG00000009544	3.28749	4.74811	8.0356
ENSSSCG00000010453	3.20438	7.51625	10.7206
ENSSSCG00000016634	3.10405	4.68107	7.78512
ENSSSCG00000000915	3.10197	4.53495	7.63692
ENSSSCG00000004789	3.07485	11.4105	14.4853
ENSSSCG00000028022	3.05563	5.39969	8.45532
ENSSSCG00000016974	3.04649	4.68112	7.72762
ENSSSCG00000008648	3.03448	6.60259	9.63708
ENSSSCG00000005316	3.00021	6.04413	9.04434
ENSSSCG00000008510	2.99249	4.93006	7.92255
ENSSSCG00000016754	2.98258	4.87227	7.85485
ENSSSCG00000006940	2.88552	5.18416	8.06968
ENSSSCG00000015270	2.87047	4.7479	7.61837
ENSSSCG00000002471	2.86806	5.50966	8.37772
ENSSSCG00000025162	2.83621	16.8616	19.6978
ENSSSCG00000005381	2.79599	5.0872	7.88319
ENSSSCG00000011609	2.78496	4.74738	7.53234
ENSSSCG00000021356	2.78191	14.7266	17.5085
ENSSSCG00000009545	2.77396	4.74729	7.52126
ENSSSCG00000004570	2.74318	6.744	9.48718
ENSSSCG00000010451	2.71361	7.65785	10.3715
ENSSSCG00000019556	2.6991	11.846	14.5451
ENSSSCG00000024699	2.65189	4.45405	7.10594
ENSSSCG00000004425	2.65064	4.80911	7.45975
ENSSSCG00000027331	2.61843	5.46712	8.08555
ENSSSCG00000024230	2.55692	4.80737	7.36429
ENSSSCG00000006759	2.51432	4.80637	7.32069
ENSSSCG00000007146	2.42828	7.39808	9.82636
ENSSSCG00000008977	2.41937	8.291	10.7104
ENSSSCG00000014136	2.41799	6.71195	9.12995
ENSSSCG00000006793	2.40985	9.49197	11.9018
ENSSSCG00000025956	2.39382	4.52796	6.92178
ENSSSCG00000021104	2.37358	4.73893	7.11251
ENSSSCG00000012576	2.33074	4.60042	6.93117
ENSSSCG00000005203	2.32573	5.12308	7.44881
ENSSSCG00000012229	2.31104	10.0711	12.3822
ENSSSCG00000005030	2.28168	4.73519	7.01687
ENSSSCG00000024853	2.26482	10.7536	13.0184
ENSSSCG00000001660	2.24978	4.79656	7.04634
ENSSSCG00000020439	2.23442	10.0108	12.2452
ENSSSCG00000007085	2.16444	6.27016	8.43459
ENSSSCG00000002368	2.15627	4.59086	6.74713
ENSSSCG00000020149	2.10812	17.4015	19.5096
ENSSSCG00000030548	2.082	6.45042	8.53241
ENSSSCG00000018061	2.07084	15.193	17.2639
ENSSSCG00000001873	2.052	4.50814	6.56014
ENSSSCG00000008557	2.0497	5.15284	7.20253
ENSSSCG00000015444	2.04789	6.65751	8.7054
ENSSSCG00000012077	2.02305	9.52349	11.5465
ENSSSCG00000003722	-2.1093	8.63129	6.522
ENSSSCG00000011457	-2.11263	9.39421	7.28158
ENSSSCG00000028731	-3.84128	9.93921	6.09793

## Sheet: Comparison_3
Ensembl gene ID	rLogFC	Control-4	Control-1
ENSSSCG00000015326	7.58138	5.65339	13.2348
ENSSSCG00000010447	6.24307	5.021	11.2641
ENSSSCG00000025162	6.18016	13.3075	19.4877
ENSSSCG00000020149	6.1777	13.0753	19.253
ENSSSCG00000021356	6.04052	11.2614	17.3019
ENSSSCG00000019556	5.98927	8.34049	14.3298
ENSSSCG00000016034	5.912	4.9112	10.8232
ENSSSCG00000015073	5.66518	4.74358	10.4088
ENSSSCG00000020439	5.56194	6.4317	11.9936
ENSSSCG00000017581	5.34202	4.84322	10.1852
ENSSSCG00000016535	5.0946	5.00403	10.0986
ENSSSCG00000024853	5.08201	7.73209	12.8141
ENSSSCG00000029074	5.08091	4.75113	9.83203
ENSSSCG00000005494	4.84788	4.66101	9.50889
ENSSSCG00000018061	4.82948	12.2502	17.0797
ENSSSCG00000021015	4.80698	4.72925	9.53623
ENSSSCG00000016035	4.61476	5.53153	10.1463
ENSSSCG00000009361	4.42404	4.95981	9.38385
ENSSSCG00000017082	4.39573	4.47699	8.87273
ENSSSCG00000009004	4.33553	4.70203	9.03756
ENSSSCG00000027593	4.32713	4.62994	8.95708
ENSSSCG00000008294	4.12032	4.46522	8.58553
ENSSSCG00000016174	4.06664	9.04688	13.1135
ENSSSCG00000018563	3.77669	5.19868	8.97536
ENSSSCG00000004658	3.76173	4.61269	8.37442
ENSSSCG00000018063	3.7072	13.2828	16.99
ENSSSCG00000014859	3.51383	5.63192	9.14574
ENSSSCG00000026492	3.39857	4.45114	7.84971
ENSSSCG00000005751	3.37723	6.33169	9.70892
ENSSSCG00000028022	3.30973	5.09246	8.40219
ENSSSCG00000011046	3.29378	5.09224	8.38602
ENSSSCG00000012766	3.27829	6.46369	9.74198
ENSSSCG00000006940	3.24444	4.7464	7.99084
ENSSSCG00000018700	3.16853	4.98546	8.15399
ENSSSCG00000016974	3.16389	4.53042	7.69431
ENSSSCG00000016634	3.15876	4.6063	7.76507
ENSSSCG00000027331	3.15778	4.80993	7.96772
ENSSSCG00000000915	3.09897	4.53	7.62897
ENSSSCG00000016754	3.02773	4.8087	7.83644
ENSSSCG00000008510	2.98688	4.92753	7.9144
ENSSSCG00000015270	2.9802	4.60493	7.58513
ENSSSCG00000005381	2.96855	4.86908	7.83763
ENSSSCG00000001138	2.94581	4.8688	7.81461
ENSSSCG00000009544	2.87595	5.22858	8.10453
ENSSSCG00000004241	2.86355	6.37032	9.23387
ENSSSCG00000018682	2.83238	4.60332	7.43571
ENSSSCG00000005316	2.77865	6.28694	9.06559
ENSSSCG00000022489	2.76458	5.22615	7.99073
ENSSSCG00000009545	2.67248	4.86433	7.53681
ENSSSCG00000024699	2.65389	4.44369	7.09758
ENSSSCG00000029605	2.63893	4.52416	7.16309
ENSSSCG00000004425	2.55569	4.91915	7.47484
ENSSSCG00000004570	2.48271	7.02708	9.50979
ENSSSCG00000021104	2.47852	4.5954	7.07393
ENSSSCG00000024230	2.46412	4.91604	7.38016
ENSSSCG00000012576	2.44933	4.43752	6.88684
ENSSSCG00000012832	2.44762	7.85742	10.305
ENSSSCG00000005030	2.38551	4.59165	6.97716
ENSSSCG00000004192	2.35761	7.25938	9.61699
ENSSSCG00000025956	2.34098	4.58953	6.93051
ENSSSCG00000006759	2.30211	5.06788	7.36999
ENSSSCG00000025419	2.28573	5.91648	8.20221
ENSSSCG00000008557	2.27511	4.84937	7.12448
ENSSSCG00000002368	2.27155	4.42863	6.70018
ENSSSCG00000028618	2.25519	5.45042	7.70562
ENSSSCG00000030023	2.2487	4.58434	6.83304
ENSSSCG00000024823	2.2367	5.68597	7.92268
ENSSSCG00000020505	2.23034	4.50727	6.73762
ENSSSCG00000025715	2.20533	5.01133	7.21666
ENSSSCG00000007085	2.18459	6.23466	8.41926
ENSSSCG00000011609	2.1359	5.54921	7.68512
ENSSSCG00000018461	2.08558	4.41454	6.50012
ENSSSCG00000026022	2.06832	6.43646	8.50478
ENSSSCG00000001873	2.05742	4.49357	6.55099
ENSSSCG00000029570	2.00271	4.48793	6.49063

## Sheet: Comparison_4
Ensembl gene ID	rLogFC	Control-5	Control-1
ENSSSCG00000025162	3.42419	16.2724	19.6966
ENSSSCG00000024699	3.25807	4.07443	7.3325
ENSSSCG00000021356	3.22434	14.2947	17.519
ENSSSCG00000019556	3.03266	11.5345	14.5672
ENSSSCG00000018061	2.65511	14.6167	17.2718
ENSSSCG00000024853	2.64379	10.4019	13.0457
ENSSSCG00000020149	2.39891	17.1406	19.5395
ENSSSCG00000020439	2.38647	9.90958	12.2961
ENSSSCG00000001138	2.36123	5.83193	8.19316
ENSSSCG00000018563	2.32262	7.01789	9.34051
ENSSSCG00000018682	2.22022	5.64894	7.86915
ENSSSCG00000029488	-2.01625	9.16928	7.15303
ENSSSCG00000012026	-2.11565	9.16963	7.05398
ENSSSCG00000014988	-3.24743	11.3477	8.10029

## Sheet: Comparison_5
Ensembl gene ID	rLogFC	Control-6	Control-1
ENSSSCG00000020149	7.57559	11.2053	18.7809
ENSSSCG00000025162	7.0941	11.952	19.0461
ENSSSCG00000021356	6.65578	10.2253	16.8811
ENSSSCG00000019556	6.52501	7.39088	13.9159
ENSSSCG00000010447	5.54812	5.40444	10.9526
ENSSSCG00000024853	5.35274	7.07814	12.4309
ENSSSCG00000020439	5.3365	6.30954	11.646
ENSSSCG00000018061	4.96079	11.7449	16.7057
ENSSSCG00000018063	3.94741	12.6758	16.6232
ENSSSCG00000015073	3.93838	6.28111	10.2195
ENSSSCG00000018563	3.91518	4.72959	8.64477
ENSSSCG00000008294	3.53105	4.83486	8.36592
ENSSSCG00000018700	2.9859	4.90973	7.89564
ENSSSCG00000001138	2.88283	4.66064	7.54347
ENSSSCG00000022489	2.86375	4.81945	7.6832
ENSSSCG00000004789	2.82596	11.3265	14.1525
ENSSSCG00000011046	2.66327	5.53627	8.19954
ENSSSCG00000018682	2.663	4.53735	7.20035
ENSSSCG00000028618	2.57118	4.77743	7.34861
ENSSSCG00000029605	2.51311	4.41418	6.92729
ENSSSCG00000024699	2.47229	4.40677	6.87906
ENSSSCG00000025715	2.39887	4.49226	6.89113
ENSSSCG00000017581	2.30653	7.85103	10.1576
ENSSSCG00000025419	2.20836	5.72125	7.92961
ENSSSCG00000029074	2.20642	7.61369	9.82011
ENSSSCG00000021104	2.18103	4.71274	6.89377
ENSSSCG00000030023	2.15672	4.44475	6.60146
ENSSSCG00000027593	2.15294	6.80029	8.95323
ENSSSCG00000020505	2.03301	4.51245	6.54546
ENSSSCG00000004570	2.02724	7.23882	9.26606
ENSSSCG00000007146	-2.05354	12.1202	10.0667
ENSSSCG00000020906	-2.09833	12.5575	10.4592
ENSSSCG00000002471	-2.20614	11.133	8.92685
ENSSSCG00000009720	-2.28755	9.3428	7.05525

## Sheet: Comparison_6
Ensembl gene ID	rLogFC	VR-2	VR-1
ENSSSCG00000008882	2.7099	5.5832	8.2931
ENSSSCG00000025578	2.64149	5.91572	8.55721
ENSSSCG00000001832	2.42803	7.36643	9.79446
ENSSSCG00000015506	2.32132	6.90303	9.22435
ENSSSCG00000014257	2.13838	8.08452	10.2229
ENSSSCG00000014988	2.01983	6.04563	8.06546
ENSSSCG00000004570	-2.00098	9.32989	7.32891
ENSSSCG00000001252	-2.01506	12.9019	10.8868
ENSSSCG00000022961	-2.11551	7.41348	5.29797
ENSSSCG00000008312	-2.14507	7.97175	5.82668
ENSSSCG00000029570	-2.16089	7.55106	5.39017
ENSSSCG00000009544	-2.19065	7.44511	5.25446
ENSSSCG00000013401	-2.20385	8.06418	5.86033
ENSSSCG00000006759	-2.23918	7.79563	5.55645
ENSSSCG00000015770	-2.24502	7.59503	5.35001
ENSSSCG00000000915	-2.30764	7.03212	4.72448
ENSSSCG00000017722	-2.31392	7.0386	4.72469
ENSSSCG00000011689	-2.34099	7.20708	4.86609
ENSSSCG00000016754	-2.34854	8.0877	5.73916
ENSSSCG00000012576	-2.35071	7.34319	4.99248
ENSSSCG00000021104	-2.36955	7.09584	4.72629
ENSSSCG00000006887	-2.37106	8.58417	6.21311
ENSSSCG00000021973	-2.39917	7.4513	5.05213
ENSSSCG00000016233	-2.41239	9.01368	6.60129
ENSSSCG00000028525	-2.43295	15.8978	13.4648
ENSSSCG00000005316	-2.43596	8.62772	6.19176
ENSSSCG00000006940	-2.48159	8.15589	5.6743
ENSSSCG00000016900	-2.49363	7.80491	5.31128
ENSSSCG00000008977	-2.50391	13.5594	11.0555
ENSSSCG00000005030	-2.50987	7.8672	5.35733
ENSSSCG00000007007	-2.51405	12.5583	10.0443
ENSSSCG00000016635	-2.58624	8.07325	5.487
ENSSSCG00000008841	-2.59338	7.24541	4.65203
ENSSSCG00000012766	-2.64426	10.2019	7.55761
ENSSSCG00000024823	-2.70385	8.41689	5.71304
ENSSSCG00000002368	-2.73308	8.17993	5.44685
ENSSSCG00000008978	-2.77828	8.13799	5.35971
ENSSSCG00000011723	-2.89105	8.05562	5.16457
ENSSSCG00000028873	-2.91769	7.64485	4.72716
ENSSSCG00000014136	-2.94613	10.2789	7.33282
ENSSSCG00000004425	-2.99412	8.63824	5.64412
ENSSSCG00000013369	-3.01799	9.19854	6.18055
ENSSSCG00000005751	-3.06313	9.19414	6.13101
ENSSSCG00000016035	-3.08359	9.98143	6.89784
ENSSSCG00000025956	-3.20218	8.19412	4.99194
ENSSSCG00000027331	-3.23303	9.34024	6.10721
ENSSSCG00000027593	-3.26088	8.74929	5.4884
ENSSSCG00000011046	-3.26492	8.42611	5.16119
ENSSSCG00000008510	-3.29168	8.82077	5.52908
ENSSSCG00000016535	-3.5295	10.3798	6.85034
ENSSSCG00000014859	-3.57037	9.35612	5.78575
ENSSSCG00000016974	-3.58754	9.37341	5.78587
ENSSSCG00000028022	-3.60818	9.36025	5.75207
ENSSSCG00000017082	-3.61878	9.2639	5.64512
ENSSSCG00000015073	-3.63806	9.61175	5.97368
ENSSSCG00000021015	-3.7053	9.49204	5.78674
ENSSSCG00000009004	-3.82188	9.43049	5.60861
ENSSSCG00000029074	-3.85126	9.46011	5.60885
ENSSSCG00000026492	-3.85642	9.30253	5.44611
ENSSSCG00000010447	-3.85739	8.84339	4.986
ENSSSCG00000015270	-3.85739	8.84339	4.986
ENSSSCG00000005203	-3.90655	9.69556	5.789
ENSSSCG00000017581	-3.96237	9.818	5.85563
ENSSSCG00000004658	-3.99178	10.0286	6.03683
ENSSSCG00000016634	-4.1565	10.2252	6.06865
ENSSSCG00000005494	-4.71775	11.2366	6.51886
ENSSSCG00000016034	-5.02837	10.9524	5.92403
ENSSSCG00000009361	-5.23619	11.3792	6.14304
ENSSSCG00000023489	-5.30991	12.379	7.06906
ENSSSCG00000015326	-5.39398	13.4335	8.03953

## Sheet: Comparison_7
Ensembl gene ID	rLogFC	VR-3	VR-1
ENSSSCG00000006793	2.70606	8.62225	11.3283
ENSSSCG00000015326	-2.30003	9.93591	7.63588
ENSSSCG00000003722	-2.43159	8.93169	6.5001
ENSSSCG00000028731	-3.09476	9.45731	6.36254
ENSSSCG00000009004	-3.23951	8.60058	5.36107
ENSSSCG00000009361	-4.44364	10.3483	5.90465

## Sheet: Comparison_8
Ensembl gene ID	rLogFC	VR-4	VR-1
ENSSSCG00000015506	2.0433	6.70958	8.75288
ENSSSCG00000008957	-2.06599	12.6627	10.5967
ENSSSCG00000008088	-2.13563	10.8445	8.70891
ENSSSCG00000000246	-2.25369	11.8015	9.54782
ENSSSCG00000013369	-3.09425	8.69347	5.59922

## Sheet: Comparison_9
Ensembl gene ID	rLogFC	VR-5	VR-1
ENSSSCG00000008882	2.44176	6.84281	9.28458
ENSSSCG00000003746	2.42097	9.15211	11.5731
ENSSSCG00000002471	2.06688	7.15713	9.22401
ENSSSCG00000014985	-2.08735	12.4287	10.3413
ENSSSCG00000013369	-2.15005	9.00165	6.8516
ENSSSCG00000014988	-2.74637	12.57	9.82364

## Sheet: Comparison_10
Ensembl gene ID	rLogFC	VR-5	VR-1
ENSSSCG00000004789	2.54292	10.8192	13.3621
ENSSSCG00000009720	-2.02906	9.94107	7.91202
ENSSSCG00000017887	-2.03498	10.6698	8.63478
ENSSSCG00000007146	-2.1569	12.3801	10.2232
ENSSSCG00000002471	-2.36129	11.1496	8.78833

[truncated: 23 more sheets: Comparison_11, Comparison_12, Comparison_13, Comparison_14, comparison_15, Comparison_16, Comparison_17, Comparison_18, Comparison_19, Comparison_20, Comparison_21, Comparison_22, Comparison_23, Comparison_24, Comparison_25, Comparison_26, Comparison_27, Comparison_28, Comparison_29, Comparison_30 …]
